# Supplementary material for: A Direct Immunoassay Based on Surface-Enhanced Spectroscopy Using AuNP/PS-b-P2VP Nanocomposites
Source: Sensors (Basel). 2023 May 16;23(10):4810. doi: 10.3390/s23104810 (PMC10224472; doi:10.3390/s23104810)
Supplement: Supplementary file 1 [file sensors-23-04810-s001.zip]

Archive with 1 entries (1 files):
- sensors-2358717-supplementary.pdf
